# Supplementary material for: Serotyping, MLST, and Core Genome MLST Analysis of Salmonella enterica From Different Sources in China During 2004–2019
Source: Front Microbiol. 2021 Sep 16;12:688614. doi: 10.3389/fmicb.2021.688614 (PMC8481815; doi:10.3389/fmicb.2021.688614)
Supplement: Supplementary Table 1 — Background information, draft genome, serovars, and genotypes of 250 Salmonella enterica isolates. Comment: assembly barcode was obtained by submitting the raw genome data into EnteroBase, and the replacement strain name played an identification role in the established evolutionary tree. SRA numbers were obtained from the NCBI SRA. It is important to note that prefixes such as “QLUL” were added to the strain’s name after submission to EnteroBase in order to obviously distinguish it, so there may be some bias from the SRA database strain names. [file Table_1.XLSX]

## Sheet: 1
Isolates information							Draft genome information				Serovar by slide agglutination				Serovar by SISTR prediction				ST	eBGs	cgST
Name	Assembly Barcode（Enterobase）	Source Niche	Source Details	Year	Region	SRA number	Genome size(bp)	Gene number(#)	Sequence GC%	Contig Total Num(>500bp)	Serovar	O	H1	H2	SISTR1 Serovar	SISTR1 Serogroup	SISTR1 H1	SISTR1 H2
QLULB3	SAL_IC2624AA_AS	Poultry	Chicken	2011	Shaanxi	SAMN13439187	4919518	4735	52.05	39	Albany	8,20	z4,z24	-	Albany	C2-C3	z4,z24	-	292	45	235686
QLULB4	SAL_IC2626AA_AS	Poultry	Chicken	2010	Sichuan	SAMN13439188	4648154	4433	52.28	33	Infantis	6,7	r	1,5	Infantis	C1	r	1,5	32	31	235707
QLULB5	SAL_IC2686AA_AS	Poultry	Chicken	2011	Shaanxi	SAMN13439189	5126387	4991	51.93	47	Thompson	6,7,14	k	1,5	Thompson	C1	k	1,5	26	28	235709
QLULB6	SAL_IC2627AA_AS	Poultry	Chicken	2006	Shanghai	SAMN13439190	5079887	4924	51.94	39	Thompson	6,7	k	1,5	Thompson	C1	k	1,5	26	28	235706
QLULB7	SAL_IC2628AA_AS	Poultry	Chicken	2011	Shaanxi	SAMN13439191	4734752	4504	52.05	31	Agona	4,12	f,g,s	-	Agona	B	f,g,s	-	13	54	235678
QLULB8	SAL_IC2687AA_AS	Poultry	Chicken	2011	Shaanxi	SAMN13439192	5110122	4938	51.92	56	Typhimurium	4,5,12	i	1,2	Typhimurium	B	i	-	34	1	235710
QLULB9	SAL_IC2688AA_AS	Poultry	Chicken	2010	Fujian	SAMN13439193	4802963	4597	52.09	23	Albany	8,20	z4,z24	-	Albany	C2-C3	z4,z24	-	292	45	235713
QLULC2	SAL_IC2689AA_AS	Poultry	Chicken	2008	Sichuan	SAMN13439194	5000886	4851	51.91	47	Corvallis	8,20	z4,z23	-	Corvallis	C2-C3	z4,z23	-	1541	236	235711
QLULC3	SAL_IC2690AA_AS	Poultry	Chicken	2010	Guangxi	SAMN13439195	4769506	4532	52.13	29	Albany	8,20	z4,z24	-	Albany	C2-C3	z4,z24	-	292	45	235714
QLULC4	SAL_IC2691AA_AS	Poultry	Chicken	2006	Shaanxi	SAMN13439196	4644547	4427	52.27	30	Infantis	6,7	r	1,5	Infantis	C1	r	1,5	32	31	235712
QLULC5	SAL_IC2692AA_AS	Poultry	Chicken	2010	Fujian	SAMN13439197	4727070	4557	52.12	25	Schwarzengrund	4,12,27	d	1,7	Schwarzengrund	B	d	1,7	96	33	234918
QLUF101	SAL_IC3975AA_AS	Human	Human	2015	Beijing	SAMN15007168	4749920	4605	52.08	26	Enteritidis	9,12	g,m	-	Enteritidis	D1	g,m	-	11	4	236415
QLUF102	SAL_IC3976AA_AS	Human	Human	2015	Beijing	SAMN15007169	4706366	4531	52.08	14	Enteritidis	1,9,12	g,m	-	Enteritidis	D1	g,m	-	11	4	236420
QLUF103	SAL_IC4006AA_AS	Human	Human	2015	Beijing	SAMN15007170	4760140	4564	52.12	36	Typhimurium	4,12	i	1,2	Typhimurium	B	i	1,2	19	1	236433
QLUF104	SAL_IC3993AA_AS	Human	Human	2015	Beijing	SAMN15007171	4954779	4817	52.16	52	Typhimurium	4,12	i	1,2	Typhimurium	B	i	1,2	19	1	236432
QLUF105	SAL_IC3977AA_AS	Human	Human	2015	Beijing	SAMN15007172	4880414	4685	52.11	25	Meleagridis	3,10	e,h	l,w	Meleagridis	E4	e,h	l,w	463	83	236419
QLUF106	SAL_IC3804AA_AS	Human	Human	2019	Beijing	SAMN15007173	4700620	4536	52.14	21	Enteritidis	9,12	g,m	-	Enteritidis	D1	g,m	-	11	4	236369
QLUF107	SAL_IC3978AA_AS	Human	Human	2019	Beijing	SAMN15007174	4636516	4455	52.08	12	Enteritidis	1,9,12	g,m	-	Enteritidis	D1	g,m	-	11	4	236418
QLUF108	SAL_IC3979AA_AS	Human	Human	2017	Beijing	SAMN15007175	4670649	4500	52.12	15	Enteritidis	9,12	g,m	-	Enteritidis	D1	g,m	-	11	4	236414
QLUF109	SAL_IC3980AA_AS	Human	Human	2017	Beijing	SAMN15007176	4698781	4534	52.14	20	Enteritidis	9,12	g,m	-	Enteritidis	D1	g,m	-	11	4	236421
QLUF110	SAL_IC3983AA_AS	Human	Human	2016	Beijing	SAMN15007177	4728548	4568	52.1	25	Enteritidis	9,12	g,m	-	Enteritidis	D1	g,m	-	11	4	236416
QLUF111	SAL_IC3982AA_AS	Human	Human	2016	Beijing	SAMN15007178	4672541	4505	52.06	13	Enteritidis	9,12	g,m	-	Enteritidis	D1	g,m	-	11	4	236422
QLUF112	SAL_IC3981AA_AS	Human	Human	2016	Beijing	SAMN15007179	5036991	4857	52.06	53	I 4,[5],12:i:-	4,12	i	-	I 4,[5],12:i:-	B	i	-	34	1	236425
QLUF113	SAL_IC3984AA_AS	Human	Human	2016	Beijing	SAMN15007180	4664972	4416	52.2	33	London	3,10	l,v	1,6	London	E1	l,v	1,6	155	237	236426
QLUF114	SAL_IC3985AA_AS	Human	Human	2016	Beijing	SAMN15007181	4913323	4728	52.16	55	I 4,[5],12:i:-	4,12	i	-	I 4,[5],12:i:-	B	i	-	34	1	236427
QLUF115	SAL_IC3986AA_AS	Human	Human	2019	Beijing	SAMN15007182	4859236	4675	52.18	34	Saintpaul	4,5	e,h	1,2	Saintpaul	B	e,h	1,2	3134	NaN	236417
QLUF116	SAL_IC3987AA_AS	Human	Human	2018	Beijing	SAMN15007183	4730439	4571	52.11	26	Enteritidis	9,12	g,m	-	Enteritidis	D1	g,m	-	11	4	236424
QLUF117	SAL_IC3988AA_AS	Human	Human	2017	Beijing	SAMN15007184	4944235	4763	52.14	55	I 4,[5],12:i:-	4,12	i	-	I 4,[5],12:i:-	B	i	-	34	1	236423
QLUF118	SAL_IC3990AA_AS	Human	Human	2017	Beijing	SAMN15007185	4966359	4791	52.15	58	I 4,[5],12:i:-	4,12	i	-	I 4,[5],12:i:-	B	i	-	34	1	236430
QLUF119	SAL_IC3989AA_AS	Human	Human	2017	Beijing	SAMN15007186	4769625	4589	52.01	12	Stanley	4,12	d	1,2	Stanley	B	d	1,2	29	29	236428
QLUF120	SAL_IC3991AA_AS	Human	Human	2018	Beijing	SAMN15007187	4916206	4764	52.16	59	Typhimurium	4,12	i	1,2	Typhimurium	B	i	1,2	19	1	236429
QLUF121	SAL_IC3992AA_AS	Human	Human	2018	Beijing	SAMN15007188	4784267	4572	52.13	48	Typhimurium	4,12	i	1,2	Typhimurium	B	i	1,2	19	1	236431
QLUF123	SAL_IC4007AA_AS	Human	Human	2018	Beijing	SAMN15007190	4794710	4565	52.17	28	Kentucky	8,20	i	z6	Kentucky	C2-C3	i	z6	198	56	236434
QLUF124	SAL_IC4008AA_AS	Human	Human	2019	Beijing	SAMN15007191	4833935	4641	52.16	55	I 4,[5],12:i:-	4,12	i	-	I 4,[5],12:i:-	B	i	-	34	1	236435
QLUF125	SAL_IC4022AA_AS	Human	Human	2019	Beijing	SAMN15007192	4915589	4731	52.15	54	I 4,[5],12:i:-	4,12	i	-	I 4,[5],12:i:-	B	i	-	34	1	236439
QLUF201	SAL_IC4021AA_AS	Food	NA	2010	Shandong	SAMN15007193	4701616	4537	52.14	22	Enteritidis	1,9,12	g,m	-	Enteritidis	D1	g,m	-	11	4	236438
QLUF203	SAL_IC4020AA_AS	Poultry	Chicken droppings	2012	Shandong	SAMN15007195	4698742	4533	52.13	22	Enteritidis	1,9,12	g,m	-	Enteritidis	D1	g,m	-	11	4	236436
QLUF205	SAL_IC4023AA_AS	Poultry	Chicken droppings	2012	Shandong	SAMN15007197	4735019	4578	52.1	22	Enteritidis	1,9,12	g,m	-	Enteritidis	D1	g,m	-	11	4	236437
QLUF207	SAL_IC4155AA_AS	Poultry	Chicken droppings	2012	Shandong	SAMN15007199	4701005	4536	52.14	21	Enteritidis	1,9,12	g,m	-	Enteritidis	D1	g,m	-	11	4	236436
QLUF209	SAL_IC4156AA_AS	Livestock	Pig liver	2014	Shandong	SAMN15007200	5119134	4961	51.91	65	Typhimurium	4,12	i	1,2	Typhimurium	B	i	-	34	1	236468
QLUF215	SAL_IC4157AA_AS	Poultry	Pigeon liver	2015	Shandong	SAMN15007202	4872509	4697	52.18	38	Typhimurium	4,12	i	1,2	Typhimurium	B	i	1,2	128	1	236469
QLUF216	SAL_IC4158AA_AS	Poultry	Pigeon liver	2015	Shandong	SAMN15007203	4873549	4696	52.18	41	Typhimurium	4,12	i	1,2	Typhimurium	B	i	1,2	128	1	236470
QLUF217	SAL_IC4159AA_AS	Poultry	Duck liver	2015	Shandong	SAMN15007204	4761820	4614	52.08	25	Enteritidis	1,9,12	g,m	-	Enteritidis	D1	g,m	-	11	4	236473
QLUF219	SAL_IC4160AA_AS	Livestock	Pork	2015	Shandong	SAMN15007205	5318152	5110	51.89	34	Derby	4,12	f,g	-	Derby	B	f,g	-	40	57	236471
QLUF220	SAL_IC4161AA_AS	Livestock	Pork	2015	Shandong	SAMN15007206	5112793	4947	51.92	57	I 4,[5],12:i:-	4,12	i	-	I 4,[5],12:i:-	B	i	-	34	1	236472
QLULA1	SAL_IC2115AA_AS	Poultry	Chicken	2012	Beijing	SAMN13426596	5025656	4829	51.78	52	Derby	4,12	f,g	-	Derby	B	f,g	-	40	57	217495
QLULA2	SAL_IC2610AA_AS	Poultry	Chicken	2012	Sichuan	SAMN13439180	4960753	4818	51.78	39	Enteritidis	9,12	g,m	-	Enteritidis	D1	g,m	-	11	4	235673
QLULA3	SAL_IC2608AA_AS	Poultry	Chicken	2011	Shaanxi	SAMN13439181	4760738	4560	52.1	25	Mbandaka	7,14	z10	e,n,z15	Mbandaka	C1	z10	e,n,z15	413	62	235530
QLULA5	SAL_IC2611AA_AS	Poultry	Chicken	2010	Beijing	SAMN13439182	5058153	4871	51.85	31	Kentucky	8,20	i	z6	Kentucky	C2-C3	i	z6	198	56	235677
QLULA6	SAL_IC2617AA_AS	Poultry	Chicken	2010	Sichuan	SAMN13439183	4733266	4508	52.05	30	Agona	4,12	f,g,s	-	Agona	B	f,g,s	-	13	54	235678
QLULA8	SAL_IC2619AA_AS	Poultry	Chicken	2010	Guangxi	SAMN13439184	4904271	4719	52.09	22	Kentucky	8,20	i	z6	Kentucky	C2-C3	i	z6	198	56	235672
QLULA9	SAL_IC2614AA_AS	Poultry	Chicken	2010	Beijing	SAMN13439185	5019551	4818	51.75	52	Derby	4,12	f,g	-	Derby	B	f,g	-	40	57	217495
QLULB2	SAL_IC2625AA_AS	Poultry	Chicken	2010	Beijing	SAMN13439186	5477302	5334	51.93	47	Thompson	6,7,14	k	1,5	Thompson	C1	k	1,5	26	28	235708
QLULD1	SAL_IC2701AA_AS	Poultry	Chicken	2011	Shaanxi	SAMN13439201	4739361	4531	52.1	27	Braenderup	6,7	e,h	e,n,z15	Braenderup	C1	e,h	e,n,z15	22	24	42868
QLULD2	SAL_IC2702AA_AS	Poultry	Chicken	2010	Sichuan	SAMN13439202	4641979	4453	52.14	20	Enteritidis	1,9,12	g,m	-	Enteritidis	D1	g,m	-	11	4	235717
QLULD3	SAL_IC2703AA_AS	Poultry	Chicken	2010	Beijing	SAMN13439203	4757993	4609	52.09	21	Enteritidis	9,12	g,m	-	Enteritidis	D1	g,m	-	11	4	235716
QLULD4	SAL_IC2704AA_AS	Poultry	Chicken	2010	Beijing	SAMN13439204	5162151	4994	51.93	49	Thompson	6,7,14	k	1,5	Thompson	C1	k	1,5	26	28	235715
QLULD5	SAL_IC2705AA_AS	Poultry	Chicken	2011	Shaanxi	SAMN13439205	4860945	4617	51.87	75	Indiana	4,12	z	1,7	Indiana	B	z	1,7	17	271	235718
QLULD6	SAL_IC2706AA_AS	Poultry	Chicken	2010	Beijing	SAMN13439206	4817467	4570	51.9	74	Indiana	4,12	z	1,7	Indiana	B	z	1,7	17	271	235720
QLULD7	SAL_IC2707AA_AS	Poultry	Chicken	2010	Guangxi	SAMN13439207	4602950	4380	52.27	32	Cerro	18	z4,z23	-	Cerro	K	z4,z23	-	1593	360	235719
QLULD8	SAL_IC2708AA_AS	Poultry	Chicken	2010	Guangxi	SAMN13439208	4921091	4743	52.06	38	Albany	8,20	z4,z24	-	Albany	C2-C3	z4,z24	-	292	45	235686
QLULD9	SAL_IC2709AA_AS	Poultry	Chicken	2010	Beijing	SAMN13439209	5034234	4835	51.78	54	Derby	4,12	f,g	-	Derby	B	f,g	-	40	57	235727
QLULE1	SAL_IC2710AA_AS	Poultry	Chicken	2010	Sichuan	SAMN13439210	4832599	4655	52.05	25	Senftenberg	1,3,19	g,s,t	-	Senftenberg	E4	g,[s],t	-	14	55	234928
QLULE2	SAL_IC2712AA_AS	Poultry	Chicken	2007	Guangdong	SAMN13439211	4811851	4621	52.1	41	Infantis	6,7,14	r	1,5	Infantis	C1	r	1,5	32	31	235785
QLULE3	SAL_IC2711AA_AS	Poultry	Chicken	2006	Shanghai	SAMN13439212	4647800	4434	52.28	33	Infantis	6,7	r	1,5	Infantis	C1	r	1,5	32	31	235712
QLULE4	SAL_IC2713AA_AS	Poultry	Chicken	2010	Guangxi	SAMN13439213	4769444	4616	51.98	23	Schwarzengrund	4,12,27	d	1,7	Schwarzengrund	B	d	1,7	241	33	235791
QLULE6	SAL_IC2715AA_AS	Poultry	Chicken	2007	Guangdong	SAMN13439214	4915479	4732	52.09	42	Rissen	6,7	f,g	-	Rissen	C1	f,g	-	469	66	235797
QLULE7	SAL_IC2714AA_AS	Poultry	Chicken	2010	Beijing	SAMN13439215	4849172	4654	51.97	32	Agona	4,12	f,g,s	-	Agona	B	f,g,s	-	13	54	235771
QLULE8	SAL_IC2716AA_AS	Poultry	Chicken	2010	Beijing	SAMN13439216	4962722	4772	51.73	74	Indiana	4,12	z	1,7	Indiana	B	z	1,7	17	271	235798
QLULF4	SAL_IC2724AA_AS	Poultry	Chicken	2010	Beijing	SAMN13439217	4913672	4705	51.81	81	Indiana	4,12	z	1,7	Indiana	B	z	1,7	17	271	235799
QLULF5	SAL_IC2725AA_AS	Poultry	Chicken	2010	Beijing	SAMN13439218	5022401	4825	51.77	52	Derby	4,12	f,g	-	Derby	B	f,g	-	40	57	235807
QLULF7	SAL_IC2726AA_AS	Poultry	Chicken	2010	Beijing	SAMN13439219	4940303	4733	51.94	62	Derby	4,12	f,g	-	Derby	B	f,g	-	40	57	235852
QLULF8	SAL_IC2727AA_AS	Poultry	Chicken	2011	Shaanxi	SAMN13439220	4914176	4733	52.1	40	Rissen	6,7	f,g	-	Rissen	C1	f,g	-	469	66	235797
QLULG1	SAL_IC2728AA_AS	Poultry	Chicken	2010	Guangxi	SAMN13439221	4730910	4546	52.23	34	Cerro	18	z4,z23	-	Cerro	K	z4,z23	-	1593	360	235851
QLULG2	SAL_IC2729AA_AS	Poultry	Chicken	2010	Guangxi	SAMN13439222	4995057	4853	52.1	47	Kottbus	6,8	e,h	1,5	Kottbus	C2-C3	e,h	1,5	808	64	235808
QLULG3	SAL_IC2731AA_AS	Poultry	Chicken	2010	Guangxi	SAMN13439223	4884320	4654	52.07	34	Rissen	6,7	f,g	-	Rissen	C1	f,g	-	469	66	235872
QLULG7	SAL_IC2730AA_AS	Poultry	Chicken	2010	Fujian	SAMN13439224	4644454	4445	52.17	30	Schwarzengrund	1,4,12,27	d	1,7	Schwarzengrund	B	d	1,7	96	33	234918
QLULH1	SAL_IC3505AA_AS	Poultry	Chicken	2004	Shaanxi	SAMN13439225	4721501	4546	52.17	34	Litchfield	6,8	l,v	1,2	Litchfield	C2-C3	l,v	1,2	214	61	236251
QLULH5	SAL_IC3503AA_AS	Poultry	Chicken	2010	Guangdong	SAMN13439227	4744093	4521	52.09	26	Corvallis	8,20	z4,z23	-	Corvallis	C2-C3	z4,z23	-	1541	236	236218
QLULH7	SAL_IC3508AA_AS	Poultry	Chicken	2006	Shaanxi	SAMN13439229	4794724	4604	52.05	24	Blockley	6,8	k	1,5	Blockley	C2-C3	k	1,5	52	151	236250
QLULL2	SAL_IC3510AA_AS	Poultry	Chicken	2004	Shaanxi	SAMN13439231	4641565	4453	52.14	19	Enteritidis	1,9,12	g,m	-	Enteritidis	D1	g,m	-	11	4	236238
QLULL3	SAL_IC3509AA_AS	Poultry	Chicken	2011	Shaanxi	SAMN13439232	4762568	4561	52.1	29	Mbandaka	6,7	z10	e,n,z15	Mbandaka	C1	z10	e,n,z15	413	62	235530
QLULL4	SAL_IC3548AA_AS	Poultry	Egg	2011	Shaanxi	SAMN13439233	4759289	4559	52.09	26	Mbandaka	6,7,14	z10	e,n,z15	Mbandaka	C1	z10	e,n,z15	413	62	235530
QLULL5	SAL_IC3549AA_AS	Poultry	Chicken	2010	Shaanxi	SAMN13439234	4863149	4677	52.03	38	Senftenberg	1,3,19	g,s,t	-	Senftenberg	E4	g,[s],t	-	14	55	236246
QLULL6	SAL_IC3550AA_AS	Poultry	Chicken	2010	Shaanxi	SAMN13439235	4671360	4443	52.19	24	Mbandaka	6,7,14	z10	e,n,z15	Mbandaka	C1	z10	e,n,z15	413	62	234930
QLULL7	SAL_IC3551AA_AS	Food	Infant Nutrition Rice Formula	2006	Shaanxi	SAMN13439236	5045539	4849	51.71	79	Indiana	4,12	z	1,7	Indiana	B	z	1,7	17	271	236247
QLULM2	SAL_IC3552AA_AS	Poultry	Chicken	2010	Henan	SAMN13439237	4770818	4591	52.03	35	Anatum	3,10	e,h	1,6	Anatum	E1	e,h	1,6	2441	65	236248
QLULM3	SAL_IC3553AA_AS	Poultry	Chicken	2010	Fujian	SAMN13439238	4871679	4708	52.02	34	Hadar	6,8	z10	e,n,x	Hadar	C2-C3	z10	e,n,x	33	22	234925
QLULM5	SAL_IC3554AA_AS	Poultry	Chicken	2010	Shaanxi	SAMN13439239	4723031	4507	52.1	27	Braenderup	6,7	e,h	e,n,z15	Braenderup	C1	e,h	e,n,z15	22	24	236257
QLULM6	SAL_IC3555AA_AS	Poultry	Chicken	2012	Shaanxi	SAMN13439240	4671557	4443	52.19	25	Mbandaka	6,7	z10	e,n,z15	Mbandaka	C1	z10	e,n,z15	413	62	234930
QLULM7	SAL_IC3556AA_AS	Poultry	Chicken	2010	Sichuan	SAMN13439241	5102070	4960	51.94	45	Thompson	6,7,14	k	1,5	Thompson	C1	k	1,5	26	28	236249
QLULN1	SAL_IC3544AA_AS	Poultry	Chicken	2006	Shaanxi	SAMN13439242	5085607	4946	51.95	43	Thompson	6,7	k	1,5	Thompson	C1	k	1,5	26	28	234927
QLULN2	SAL_IC3542AA_AS	Human	Human	2008	Henan	SAMN13439243	5138754	5003	51.82	40	Corvallis	8,20	z4,z23	-	Corvallis	C2-C3	z4,z23	-	1541	236	236245
QLULN3	SAL_IC3545AA_AS	Livestock	Pork	2004	Shaanxi	SAMN13439244	5003802	4805	51.82	71	Indiana	4,12	z	1,7	Indiana	B	z	1,7	17	271	236244
QLULN4	SAL_IC3543AA_AS	Human	Human	2010	Guangdong	SAMN13439245	4775242	4611	52.18	25	Hvittingfoss	16	b	e,n,x	Hvittingfoss	I	b	e,n,x	3361	259	236211
QLULO1	SAL_IC3557AA_AS	Livestock	Pork	2004	Shaanxi	SAMN13439246	5098128	4845	52.18	83	Tennessee	6,7	z29	-	Tennessee	C1	z29	-	319	238	236259
QLULO3	SAL_IC3558AA_AS	Poultry	Chicken	2011	Shaanxi	SAMN13439247	4748423	4603	52.07	25	Enteritidis	1,9,12	g,m	-	Enteritidis	D1	g,m	-	11	4	236258
QLULO4	SAL_IC3559AA_AS	Poultry	Chicken	2011	Shaanxi	SAMN13439248	4908619	4727	52.09	38	Rissen	6,7	f,g	-	Rissen	C1	f,g	-	469	66	236256
QLULO5	SAL_IC3560AA_AS	Poultry	Chicken	2010	Guangdong	SAMN13439249	4751998	4510	51.97	55	Indiana	4,12	z	1,7	Indiana	B	z	1,7	17	271	236252
QLULO6	SAL_IC3567AA_AS	Poultry	Chicken	2010	Guangdong	SAMN13439250	5001435	4799	52.11	69	Weltevreden	3,10	r	z6	Weltevreden	E1	r	z6	365	205	236260
QLULP1	SAL_IC3714AA_AS	Poultry	Chicken	2011	Shaanxi	SAMN13439251	4760733	4559	52.1	25	Mbandaka	6,7,14	z10	e,n,z15	Mbandaka	C1	z10	e,n,z15	413	62	235530
QLULP2	SAL_IC3713AA_AS	Poultry	Chicken	2010	Henan	SAMN13439252	5193613	5036	51.81	30	Typhimurium	4,12	i	1,2	I 4,[5],12:i:-	B	i	1,2	34	1	236305
QLULP3	SAL_IC3715AA_AS	Poultry	Chicken	2011	Shaanxi	SAMN13439253	4756937	4558	52.1	22	Mbandaka	6,7,14	z10	e,n,z15	Mbandaka	C1	z10	e,n,z15	413	62	235530
QLULP4	SAL_IC3716AA_AS	Poultry	Chicken	2010	Shaanxi	SAMN13439254	4723397	4509	52.1	27	Braenderup	6,7,14	e,h	e,n,z15	Braenderup	C1	e,h	e,n,z15	22	24	42868
QLULP6	SAL_IC3718AA_AS	Poultry	Egg	2011	Shaanxi	SAMN13439255	4743632	4531	52.16	22	Saintpaul	4,5	e,h	1,2	Saintpaul	B	e,h	1,2	50	14	236306
QLULQ1	SAL_IC3717AA_AS	Poultry	Chicken	2010	Guangxi	SAMN13439256	4977792	4842	51.91	38	Bovismorbificans	6,8	r	1,5	Bovismorbificans	C2-C3	r	1,5	1499	34	236307
QLULQ2	SAL_IC3719AA_AS	Poultry	Chicken	2010	Guangxi	SAMN13439257	4965519	4790	52.09	52	Typhimurium	4,12	i	1,2	Typhimurium	B	i	1,2	34	1	236308
QLULQ4	SAL_IC3720AA_AS	Poultry	Chicken	2010	Fujian	SAMN13439258	4645584	4446	52.18	29	Schwarzengrund	4,12,27	d	1,7	Schwarzengrund	B	d	1,7	96	33	234918
QLULQ5	SAL_IC3734AA_AS	Poultry	Egg	2011	Shaanxi	SAMN13439259	4740158	4531	52.16	17	Saintpaul	4,5	e,h	1,2	Saintpaul	B	e,h	1,2	50	14	236306
QLULQ6	SAL_IC3737AA_AS	Poultry	Chicken	2010	Sichuan	SAMN13439260	4754665	4552	52.13	20	Blockley	6,8	k	1,5	Blockley	C2-C3	k	1,5	52	151	236315
QLULQ7	SAL_IC3740AA_AS	Poultry	Chicken	2011	Shaanxi	SAMN13439261	4961469	4762	51.76	73	Indiana	4,12	z	1,7	Indiana	B	z	1,7	17	271	236320
QLULR1	SAL_IC3741AA_AS	Food	Infant Nutrition Rice Formula	2009	Henan	SAMN13439262	4659090	4460	52.23	34	Cerro	18	z4,z23	-	Cerro	K	z4,z23	-	1593	360	236319
QLULR2	SAL_IC3742AA_AS	Poultry	Chicken	2012	Beijing	SAMN13439263	4802105	4595	52.05	38	Senftenberg	1,3,19	g,s,t	-	Senftenberg	E4	g,[s],t	-	14	55	236321
QLULR3	SAL_IC3743AA_AS	Poultry	Chicken	2008	Henan	SAMN13439264	4824250	4615	51.99	45	Derby	4,12	f,g	-	Derby	B	f,g	-	40	57	236322
QLULR4	SAL_IC3770AA_AS	Poultry	Chicken	2012	Beijing	SAMN13439265	5125455	4957	51.77	40	Thompson	6,7,14	k	1,5	Thompson	C1	k	1,5	26	28	236324
QLULR5	SAL_IC3769AA_AS	Food	Infant Nutrition Rice Formula	2008	Henan	SAMN13439266	4784194	4583	52.08	28	Hadar	6,8	z10	e,n,x	Hadar	C2-C3	z10	e,n,x	33	22	236323
QLULR7	SAL_IC3771AA_AS	Livestock	Pork	2008	Henan	SAMN13439267	4888799	4712	52.08	26	Albany	8,20	z4,z24	-	Albany	C2-C3	z4,z24	-	292	45	236347
QLULY1	SAL_IC3773AA_AS	Human	Human	2008	Beijing	SAMN13439268	4780040	4569	52.07	21	Senftenberg	1,3,19	g,s,t	-	Senftenberg	E4	g,[s],t	-	14	55	236321
QLULY2	SAL_IC3772AA_AS	Human	Human	2009	Beijing	SAMN13439269	4688456	4509	52.12	17	Enteritidis	1,9,12	g,m	-	Enteritidis	D1	g,m	-	11	4	236348
QLULY3	SAL_IC3775AA_AS	Human	Human	2009	Beijing	SAMN13439270	4546452	4370	51.97	30	Agona	4,12	f,g,s	-	Agona	B	f,g,s	-	13	54	236349
QLULY4	SAL_IC3776AA_AS	Human	Human	2009	Beijing	SAMN13439271	4730766	4556	51.93	29	Senftenberg	1,3,19	g,s,t	-	Senftenberg	E4	g,[s],t	-	14	55	236350
QLULY5	SAL_IC3774AA_AS	Human	Human	2009	Beijing	SAMN13439272	5048560	4877	51.82	18	Thompson	6,7,14	k	1,5	Thompson	C1	k	1,5	26	28	236324
QLUY102	SAL_IC4026AA_AS	Poultry	Chicken	2010	Beijing	SAMN15007208	5193767	5046	51.94	45	Thompson	6,7,14	k	1,5	Thompson	C1	k	1,5	26	28	236445
QLUY103	SAL_IC4027AA_AS	Poultry	Chicken	2010	Beijing	SAMN15007209	4800309	4628	52.28	24	Thompson	6,7,14	k	1,5	Thompson	C1	k	1,5	26	28	236444
QLUY105	SAL_IC4030AA_AS	Poultry	Chicken	2010	Beijing	SAMN15007210	5180181	5065	51.91	44	Thompson	6,7,14	k	1,5	Thompson	C1	k	1,5	26	28	236440
QLUY106	SAL_IC4028AA_AS	Poultry	Chicken	2010	Beijing	SAMN15007211	5032322	4796	52.33	22	Newport	6,8	e,h	1,2	Newport	C2-C3	e,h	1,2	166	35	236447
QLUY107	SAL_IC4029AA_AS	Poultry	Chicken	2010	Beijing	SAMN15007212	4803142	4554	51.89	63	Indiana	4,12	z	1,7	Indiana	B	z	1,7	17	271	236446
QLUY108	SAL_IC4040AA_AS	Poultry	Chicken	2010	Beijing	SAMN15007213	5023196	4817	51.78	51	Derby	4,12	f,g	-	Derby	B	f,g	-	40	57	217495
QLUY111	SAL_IC4031AA_AS	Poultry	Chicken	2010	Beijing	SAMN15007215	4865401	4725	52.04	21	Enteritidis	9,12	g,m	-	Enteritidis	D1	g,m	-	11	4	236442
QLUY112	SAL_IC4033AA_AS	Poultry	Chicken	2010	Beijing	SAMN15007216	4762288	4608	52.08	24	Enteritidis	1,9,12	g,m	-	Enteritidis	D1	g,m	-	11	4	236441
QLUY113	SAL_IC4034AA_AS	Poultry	Chicken	2010	Beijing	SAMN15007217	4869039	4662	51.95	42	Derby	4,12	f,g	-	Derby	B	f,g	-	40	57	236448
QLUY114	SAL_IC4035AA_AS	Poultry	Chicken	2010	Beijing	SAMN15007218	4761984	4615	52.08	24	Enteritidis	9,12	g,m	-	Enteritidis	D1	g,m	-	11	4	236443
QLUY115	SAL_IC4036AA_AS	Poultry	Chicken	2010	Beijing	SAMN15007219	4990845	4828	51.98	16	Enteritidis	1,9,12	g,m	-	Enteritidis	D1	g,m	-	11	4	236449
QLUY202	SAL_IC4038AA_AS	Poultry	Chicken	2010	Fujian	SAMN15007221	4726334	4511	52.1	28	Braenderup	6,7	e,h	e,n,z15	Braenderup	C1	e,h	e,n,z15	22	24	42868
QLUY204	SAL_IC4041AA_AS	Poultry	Chicken	2010	Fujian	SAMN15007223	4909624	4720	51.96	35	Derby	4,12	f,g	-	Derby	B	f,g	-	40	57	234932
QLUY206	SAL_IC0708AA_AS	Poultry	Chicken	2010	Fujian	SAMN15007224	4646745	4445	52.17	31	Schwarzengrund	1,4,12,27	d	1,7	Schwarzengrund	B	d	1,7	96	33	234918
QLUY207	SAL_IC4073AA_AS	Poultry	Chicken	2010	Fujian	SAMN15007225	4975290	4740	52.13	22	Saintpaul	4,5	e,h	1,2	Saintpaul	B	e,h	1,2	50	14	236306
QLUY301	SAL_IC4074AA_AS	Poultry	Chicken	2010	Guangxi	SAMN15007226	5271725	5198	51.83	32	Newport	6,8	e,h	1,2	Newport	C2-C3	e,h	1,2	46	3	236458
QLUY302	SAL_IC4072AA_AS	Poultry	Chicken	2010	Guangxi	SAMN15007227	4833774	4617	51.97	51	Derby	4,12	f,g	-	Derby	B	f,g	-	40	57	234919
QLUY304	SAL_IC0709AA_AS	Poultry	Chicken	2010	Guangxi	SAMN15007228	4839533	4623	51.97	51	Derby	4,12	f,g	-	Derby	B	f,g	-	40	57	234919
QLUY305	SAL_IC4076AA_AS	Poultry	Chicken	2010	Guangxi	SAMN15007229	4760722	4558	52.24	27	Newport	6,8	e,h	1,2	Newport	C2-C3	e,h	1,2	166	35	236464
QLUY306	SAL_IC4075AA_AS	Poultry	Chicken	2010	Guangxi	SAMN15007230	5311617	5250	51.83	30	Newport	6,8	e,h	1,2	Newport	C2-C3	e,h	1,2	46	3	236458
QLUY307	SAL_IC4077AA_AS	Poultry	Chicken	2010	Guangxi	SAMN15007231	4765449	4531	52.12	23	Albany	8,20	z4,z24	-	Albany	C2-C3	z4,z24	-	292	45	236463
QLUY308	SAL_IC4078AA_AS	Poultry	Chicken	2010	Guangxi	SAMN15007232	4601012	4379	52.27	31	Cerro	18	z4,z23	-	Cerro	K	z4,z23	-	1593	360	235719
QLUY309	SAL_IC4079AA_AS	Poultry	Chicken	2008	Guangxi	SAMN15007233	4964344	4740	52.2	36	Meleagridis	3,10	e,h	l,w	Meleagridis	E4	e,h	l,w	463	83	236457
QLUY310	SAL_IC4082AA_AS	Poultry	Chicken	2008	Guangxi	SAMN15007234	4830148	4611	52.21	21	Meleagridis	3,10	e,h	l,w	Meleagridis	E4	e,h	l,w	463	83	236457
QLUY401	SAL_IC4080AA_AS	Poultry	Chicken	2010	Sichuan	SAMN15007235	5479466	5296	51.88	28	Senftenberg	1,3,19	g,s,t	-	Senftenberg	E4	g,[s],t	-	14	55	234928
QLUY402	SAL_IC0715AA_AS	Poultry	Chicken	2010	Sichuan	SAMN15007236	4853357	4686	52.14	38	Kottbus	6,8	e,h	1,5	Kottbus	C2-C3	e,h	1,5	808	64	234922
QLUY403	SAL_IC4081AA_AS	Poultry	Chicken	2010	Sichuan	SAMN15007237	4638664	4452	52.13	18	Enteritidis	9,12	g,m	-	Enteritidis	D1	g,m	-	11	4	236459
QLUY405	SAL_IC4084AA_AS	Poultry	Chicken	2010	Sichuan	SAMN15007239	4916323	4700	51.78	74	Indiana	4,12	z	1,7	Indiana	B	z	1,7	17	271	236460
QLUY406	SAL_IC0718AA_AS	Poultry	Chicken	2010	Sichuan	SAMN15007240	4672649	4442	52.19	25	Mbandaka	6,7,14	z10	e,n,z15	Mbandaka	C1	z10	e,n,z15	413	62	234930
QLUY407	SAL_IC0716AA_AS	Poultry	Chicken	2010	Sichuan	SAMN15007241	4977617	4801	52	36	Hadar	6,8	z10	e,n,x	Hadar	C2-C3	z10	e,n,x	33	22	234925
QLUY408	SAL_IC0717AA_AS	Poultry	Chicken	2010	Sichuan	SAMN15007242	5087846	4949	51.96	48	Thompson	6,7,14	k	1,5	Thompson	C1	k	1,5	26	28	234927
QLUY409	SAL_IC0719AA_AS	Poultry	Chicken	2010	Sichuan	SAMN15007243	4672199	4441	52.19	26	Mbandaka	6,7,14	z10	e,n,z15	Mbandaka	C1	z10	e,n,z15	413	62	234931
QLUY410	SAL_IC0720AA_AS	Poultry	Chicken	2010	Sichuan	SAMN15007244	5260125	5016	51.97	24	Rissen	6,7	f,g	-	Rissen	C1	f,g	-	469	66	234926
QLUY411	SAL_IC0721AA_AS	Poultry	Chicken	2010	Sichuan	SAMN15007245	5054065	4857	51.94	35	Derby	4,12	f,g	-	Derby	B	f,g	-	40	57	234932
QLUY412	SAL_IC0722AA_AS	Poultry	Chicken	2010	Sichuan	SAMN15007246	5059188	4908	51.97	46	Thompson	6,7,14	k	1,5	Thompson	C1	k	1,5	26	28	234927
QLUY413	SAL_IC0723AA_AS	Poultry	Chicken	2010	Sichuan	SAMN15007247	4876696	4707	52.02	37	Hadar	6,8	z10	e,n,x	Hadar	C2-C3	z10	e,n,x	33	22	234925
QLUY414	SAL_IC0724AA_AS	Poultry	Chicken	2010	Sichuan	SAMN15007248	4943738	4757	52.06	32	Senftenberg	1,3,19	g,s,t	-	Senftenberg	E4	g,[s],t	-	14	55	234928
QLUY415	SAL_IC0726AA_AS	Poultry	Chicken	2010	Sichuan	SAMN15007249	5185596	5041	51.95	48	Thompson	6,7,14	k	1,5	Thompson	C1	k	1,5	26	28	234929
QLUY416	SAL_IC0725AA_AS	Poultry	Chicken	2010	Sichuan	SAMN15007250	4837398	4650	52.07	29	Senftenberg	1,3,19	g,s,t	-	Senftenberg	E4	g,[s],t	-	14	55	234928
QLUY417	SAL_IC2116AA_AS	Poultry	Chicken	2010	Sichuan	SAMN15007251	4968857	4767	51.77	75	Indiana	4,12	z	1,7	Indiana	B	z	1,7	17	271	235532
QLUY418	SAL_IC2117AA_AS	Poultry	Chicken	2010	Sichuan	SAMN15007252	4946040	4754	52.03	30	Albany	8,20	z4,z24	-	Albany	C2-C3	z4,z24	-	292	45	235529
QLUY419	SAL_IC2118AA_AS	Poultry	Chicken	2010	Sichuan	SAMN15007253	5119235	4974	51.95	48	Thompson	6,7,14	k	1,5	Thompson	C1	k	1,5	26	28	235535
QLUY421	SAL_IC2119AA_AS	Poultry	Chicken	2010	Shaanxi	SAMN15007254	4725831	4509	52.1	28	Braenderup	6,7	e,h	e,n,z15	Braenderup	C1	e,h	e,n,z15	22	24	235531
QLUY422	SAL_IC2120AA_AS	Poultry	Chicken	2010	Shaanxi	SAMN15007255	4867975	4622	51.89	72	Indiana	4,12	z	1,7	Indiana	B	z	1,7	17	271	235534
QLUY501	SAL_IC2121AA_AS	Poultry	Chicken	2010	Guangdong	SAMN15007256	4515003	4271	52.35	30	Pomona	28	y	1,7	Pomona	M	y	1,7	451	16	235533
QLUY502	SAL_IC2122AA_AS	Poultry	Chicken	2010	Guangdong	SAMN15007257	4762509	4564	52.1	27	Mbandaka	6,7,14	z10	e,n,z15	Mbandaka	C1	z10	e,n,z15	413	62	235530
QLUY503	SAL_IC2130AA_AS	Poultry	Chicken	2010	Guangdong	SAMN15007258	4650227	4439	52.24	34	Cerro	18	z4,z23	-	Cerro	K	z4,z23	-	1593	360	235537
QLUY507	SAL_IC3400AA_AS	Poultry	Chicken	2010	Guangdong	SAMN15007262	4814891	4632	52.18	36	Mbandaka	6,7,14	z10	e,n,z15	Mbandaka	C1	z10	e,n,z15	413	62	236217
QLUY508	SAL_IC3401AA_AS	Poultry	Chicken	2010	Guangdong	SAMN15007263	4746912	4518	52.08	25	Corvallis	8,20	z4,z23	-	Corvallis	C2-C3	z4,z23	-	1541	236	236218
QLUY509	SAL_IC3402AA_AS	Poultry	Chicken	2010	Guangdong	SAMN15007264	4774643	4573	52.1	32	Mbandaka	6,7,14	z10	e,n,z15	Mbandaka	C1	z10	e,n,z15	413	62	235530
QLUY510	SAL_IC3403AA_AS	Poultry	Chicken	2010	Guangdong	SAMN15007265	4775695	4616	52.17	26	Hvittingfoss	16	b	e,n,x	Hvittingfoss	I	b	e,n,x	3361	259	236211
QLUY601	SAL_IC3404AA_AS	Poultry	Chicken	2008	Henan	SAMN15007266	4748175	4595	52.09	23	Enteritidis	1,9,12	g,m	-	Enteritidis	D1	g,m	-	11	4	236213
QLUY602	SAL_IC3407AA_AS	Poultry	Chicken	2008	Henan	SAMN15007267	5336199	5160	51.95	29	Corvallis	8,20	z4,z23	-	Corvallis	C2-C3	z4,z23	-	1541	236	236215
QLUY603	SAL_IC3405AA_AS	Poultry	Chicken	2008	Henan	SAMN15007268	4703195	4500	52.18	30	Virchow	6,7	r	1,2	Virchow	C1	r	1,2	16	9	236212
QLUY604	SAL_IC3406AA_AS	Poultry	Chicken	2004	Shaanxi	SAMN15007269	4702991	4512	52.04	25	Schwarzengrund	1,4,12,27	d	1,7	Schwarzengrund	B	d	1,7	96	33	236219
QLUY605	SAL_IC3409AA_AS	Poultry	Chicken	2004	Shaanxi	SAMN15007270	4811435	4592	51.72	59	Indiana	4,12	z	1,7	Indiana	B	z	1,7	17	271	236214
QLUY608	SAL_IC3408AA_AS	Poultry	Chicken	2004	Shaanxi	SAMN15007273	5128628	4941	51.68	54	Derby	4,12	f,g	-	Derby	B	f,g	-	8016	57	236216
QLUY609	SAL_IC3498AA_AS	Livestock	Pork	2004	Shaanxi	SAMN15007274	4946933	4763	52.13	30	Meleagridis	3,10	e,h	l,w	Meleagridis	E4	e,h	l,w	463	83	236232
QLUY610	SAL_IC3511AA_AS	Livestock	Beef	2004	Shaanxi	SAMN15007275	4780600	4600	52.19	26	Bovismorbificans	6,8	r	1,5	Bovismorbificans	C2-C3	r	1,5	1499	34	236241
QLUY611	SAL_IC3512AA_AS	Livestock	Beef	2004	Shaanxi	SAMN15007276	4970171	4749	52.03	37	Derby	4,12	f,g	-	Derby	B	f,g	-	40	57	236242
QLUY612	SAL_IC3513AA_AS	Livestock	Mutton	2004	Shaanxi	SAMN15007277	4685544	4463	52.23	30	Mbandaka	6,7,14	z10	e,n,z15	Mbandaka	C1	z10	e,n,z15	413	62	236240
QLUY613	SAL_IC3514AA_AS	Livestock	Pork	2004	Shaanxi	SAMN15007278	5142640	4965	51.66	60	Derby	4,12	f,g	-	Derby	B	f,g	-	40	57	236254
QLUY614	SAL_IC3515AA_AS	Livestock	Pork	2004	Shaanxi	SAMN15007279	5132681	4915	52.17	20	Derby	4,12	f,g	-	Derby	B	f,g	-	71	244	236253
QLUY615	SAL_IC3516AA_AS	Livestock	Pork	2004	Shaanxi	SAMN15007280	4686043	4464	52.23	29	Mbandaka	6,7,14	z10	e,n,z15	Mbandaka	C1	z10	e,n,z15	413	62	236240
QLUY616	SAL_IC3721AA_AS	Livestock	Pork	2004	Shaanxi	SAMN15007281	4784810	4551	52.22	30	Mbandaka	6,7,14	z10	e,n,z15	Mbandaka	C1	z10	e,n,z15	413	62	236240
QLUY617	SAL_IC3722AA_AS	Livestock	Pork	2004	Shaanxi	SAMN15007282	4685667	4469	52.23	26	Mbandaka	6,7,14	z10	e,n,z15	Mbandaka	C1	z10	e,n,z15	413	62	236240
QLUY701	SAL_IC3724AA_AS	Poultry	Chicken	2010	Henan	SAMN15007283	4730628	4568	52.11	23	Enteritidis	1,9,12	g,m	-	Enteritidis	D1	g,m	-	11	4	236316
QLUY702	SAL_IC3723AA_AS	Poultry	Chicken	2010	Henan	SAMN15007284	4954471	4727	52.07	85	Indiana	4,12	z	1,7	Indiana	B	z	1,7	17	271	236310
QLUY703	SAL_IC3725AA_AS	Poultry	Chicken	2010	Henan	SAMN15007285	5035904	4851	51.89	36	Thompson	6,7,14	k	1,5	Thompson	C1	k	1,5	26	28	236311
QLUY704	SAL_IC3726AA_AS	Poultry	Chicken	2010	Henan	SAMN15007286	4889146	4672	51.75	64	Indiana	4,12	z	1,7	Indiana	B	z	1,7	17	271	236317
QLUY706	SAL_IC3727AA_AS	Poultry	Chicken	2010	Henan	SAMN15007287	4795633	4606	52.05	24	Blockley	6,8	k	1,5	Blockley	C2-C3	k	1,5	52	151	236309
QLUY707	SAL_IC3728AA_AS	Food	Infant Nutrition Rice Formula	2006	Shaanxi	SAMN15007288	4812923	4594	52.01	23	Rissen	6,7	f,g	-	Rissen	C1	f,g	-	469	66	236318
QLUY708	SAL_IC3729AA_AS	Food	Infant Nutrition Rice Formula	2006	Shaanxi	SAMN15007289	4672606	4440	52.19	28	Mbandaka	6,7,14	z10	e,n,z15	Mbandaka	C1	z10	e,n,z15	413	62	234930
QLUY709	SAL_IC3730AA_AS	Food	Infant Nutrition Rice Formula	2006	Shaanxi	SAMN15007290	5163360	4963	52	30	Albany	8,20	z4,z24	-	Albany	C2-C3	z4,z24	-	292	45	235529
QLUY801	SAL_IC2131AA_AS	Poultry	Chicken	2010	Shaanxi	SAMN15007293	4726606	4512	52.09	27	Braenderup	6,7	e,h	e,n,z15	Braenderup	C1	e,h	e,n,z15	22	24	42868
QLUY802	SAL_IC3731AA_AS	Poultry	Egg	2010	Shaanxi	SAMN15007294	4727006	4508	52.09	27	Braenderup	6,7	e,h	e,n,z15	Braenderup	C1	e,h	e,n,z15	22	24	42868
QLUY803	SAL_IC3732AA_AS	Poultry	Egg	2010	Shaanxi	SAMN15007295	4796626	4604	52.05	24	Blockley	6,8	k	1,5	Blockley	C2-C3	k	1,5	52	151	236312
QLUY806	SAL_IC3733AA_AS	Poultry	Chicken	2010	Sichuan	SAMN15007298	5054283	4857	51.94	35	Derby	4,12	f,g	-	Derby	B	f,g	-	40	57	234932
QLUY807	SAL_IC3736AA_AS	Poultry	Chicken	2010	Sichuan	SAMN15007299	4970400	4765	51.78	79	Indiana	4,12	z	1,7	Indiana	B	z	1,7	17	271	235532
QLUY808	SAL_IC3739AA_AS	Poultry	Chicken	2010	Fujian	SAMN15007300	4903772	4682	51.88	75	Indiana	4,12	z	1,7	Indiana	B	z	1,7	17	271	236314
QLUY809	SAL_IC3738AA_AS	Poultry	Chicken	2010	Fujian	SAMN15007301	4907471	4791	52.04	53	Potsdam	6,7	l,v	e,n,z15	Potsdam	C1	l,v	e,n,z15	2039	73	236313
QLUY810	SAL_IC3805AA_AS	Poultry	Chicken	2011	Shaanxi	SAMN15007302	4914482	4705	51.83	68	Indiana	4,12	z	1,7	Indiana	B	z	1,7	17	271	236370
QLUY811	SAL_IC3806AA_AS	Poultry	Chicken	2012	Shaanxi	SAMN15007303	5246926	5041	51.73	53	Derby	4,12	f,g	-	Derby	B	f,g	-	40	57	217495
QLUY812	SAL_IC3827AA_AS	Poultry	Chicken	2012	Shaanxi	SAMN15007304	4968731	4767	51.76	32	Derby	4,12	f,g	-	Derby	B	f,g	-	40	57	217495
QLUY813	SAL_IC3735AA_AS	Poultry	Chicken	2012	Shaanxi	SAMN15007305	4946669	4741	51.77	26	Derby	4,12	f,g	-	Derby	B	f,g	-	40	57	217495
QLUY814	SAL_IC3807AA_AS	Poultry	Chicken	2011	Shaanxi	SAMN15007306	4966708	4758	51.77	80	Indiana	4,12	z	1,7	Indiana	B	z	1,7	17	271	236320
QLUY815	SAL_IC3808AA_AS	Poultry	Chicken	2011	Shaanxi	SAMN15007307	4928546	4718	52.03	33	Rissen	6,7	f,g	-	Rissen	C1	f,g	-	469	66	236371
QLUY816	SAL_IC3809AA_AS	Poultry	Chicken	2011	Shaanxi	SAMN15007308	4965224	4760	51.76	79	Indiana	4,12	z	1,7	Indiana	B	z	1,7	17	271	236320
QLUY817	SAL_IC3810AA_AS	Poultry	Chicken	2011	Shaanxi	SAMN15007309	4763591	4558	52.1	31	Mbandaka	6,7,14	z10	e,n,z15	Mbandaka	C1	z10	e,n,z15	413	62	235530
QLUY818	SAL_IC3811AA_AS	Poultry	Chicken	2011	Shaanxi	SAMN15007310	5001676	4775	52.08	31	Mbandaka	6,7,14	z10	e,n,z15	Mbandaka	C1	z10	e,n,z15	413	62	235530
QLUY819	SAL_IC3825AA_AS	Poultry	Chicken	2011	Shaanxi	SAMN15007311	4762499	4561	52.1	26	Mbandaka	6,7,14	z10	e,n,z15	Mbandaka	C1	z10	e,n,z15	413	62	235530
QLUY820	SAL_IC3812AA_AS	Poultry	Chicken	2011	Shaanxi	SAMN15007312	4387783	4213	52.03	9	Enteritidis	9,12	g,m	-	Enteritidis	D1	g,m	-	11	4	236258
QLUY821	SAL_IC3813AA_AS	Poultry	Chicken	2011	Shaanxi	SAMN15007313	4760466	4557	52.1	26	Mbandaka	6,7,14	z10	e,n,z15	Mbandaka	C1	z10	e,n,z15	413	62	235530
QLUY822	SAL_IC3826AA_AS	Poultry	Chicken	2011	Shaanxi	SAMN15007314	4879245	4645	52.06	29	Rissen	6,7	f,g	-	Rissen	C1	f,g	-	469	66	236383
QLUY823	SAL_IC3814AA_AS	Poultry	Chicken	2012	Shaanxi	SAMN15007315	4351812	4173	52.08	9	Enteritidis	9,12	g,m	-	Enteritidis	D1	g,m	-	11	4	236372
QLUY824	SAL_IC3815AA_AS	Poultry	Chicken	2012	Shaanxi	SAMN15007316	4739825	4597	52.09	22	Enteritidis	9,12	g,m	-	Enteritidis	D1	g,m	-	11	4	236372
QLUY825	SAL_IC3816AA_AS	Poultry	Chicken	2007	Shaanxi	SAMN15007317	4674529	4444	52.19	27	Mbandaka	6,7,14	z10	e,n,z15	Mbandaka	C1	z10	e,n,z15	413	62	234930
QLUY826	SAL_IC3817AA_AS	Poultry	Chicken	2007	Shaanxi	SAMN15007318	4672393	4438	52.19	27	Mbandaka	6,7,14	z10	e,n,z15	Mbandaka	C1	z10	e,n,z15	413	62	234930
QLUY901	SAL_IC3818AA_AS	Poultry	Chicken	2009	Shanghai	SAMN15007319	5128194	4960	51.85	81	Typhimurium	4,12	i	1,2	Typhimurium	B	i	1,2	34	1	236374
QLUY902	SAL_IC3819AA_AS	Poultry	Chicken	2009	Shanghai	SAMN15007320	5202767	5044	51.83	68	Typhimurium	4,12	i	1,2	I 4,[5],12:i:-	B	i	1,2	34	1	236375
QLUY903	SAL_IC4086AA_AS	Poultry	Chicken	2009	Shanghai	SAMN15007321	4908697	4692	52.14	31	Havana	13	f,g	-	Havana	G	f,g	-	588	279	236385
QLUY905	SAL_IC3820AA_AS	Poultry	Chicken	2009	Shanghai	SAMN15007322	4854810	4688	52.18	44	Typhimurium	4,12	i	1,2	Typhimurium	B	i	1,2	1544	1	236373
QLUY907	SAL_IC3821AA_AS	Poultry	Chicken	2009	Shanghai	SAMN15007323	5103304	4938	51.89	60	Typhimurium	4,12	i	1,2	Typhimurium	B	i	1,2	34	1	236374
QLUY909	SAL_IC3828AA_AS	Poultry	Chicken	2009	Shanghai	SAMN15007324	4862563	4659	51.93	72	Indiana	4,12	z	1,7	Indiana	B	z	1,7	17	271	236379
QLUY910	SAL_IC3829AA_AS	Poultry	Chicken	2009	Shanghai	SAMN15007325	4918449	4696	52.14	33	Havana	13	f,g	-	Havana	G	f,g	-	588	279	236385
QLUY911	SAL_IC3830AA_AS	Poultry	Chicken	2009	Shanghai	SAMN15007326	5198009	5048	51.81	92	I 4,[5],12:i:-	4,12	i	-	I 4,[5],12:i:-	B	i	-	34	1	236380
QLUY912	SAL_IC3831AA_AS	Poultry	Chicken	2009	Shanghai	SAMN15007327	4861996	4659	51.92	72	Indiana	4,12	z	1,7	Indiana	B	z	1,7	17	271	236379
QLUY913	SAL_IC3832AA_AS	Poultry	Chicken	2009	Shanghai	SAMN15007328	4927970	4795	52.14	44	Typhimurium	4,12	i	1,2	Typhimurium	B	i	1,2	19	1	236386
QLUY914	SAL_IC3833AA_AS	Poultry	Chicken	2009	Shanghai	SAMN15007329	5224862	5081	51.83	59	Typhimurium	4,12	i	1,2	I 4,[5],12:i:-	B	i	-	34	1	236384
QLUY915	SAL_IC3834AA_AS	Poultry	Chicken	2009	Shanghai	SAMN15007330	4939153	4792	52.14	61	Typhimurium	4,12	i	1,2	Typhimurium	B	i	1,2	19	1	236381
QLUY916	SAL_IC3835AA_AS	Poultry	Chicken	2009	Shanghai	SAMN15007331	4950314	4804	52.15	50	Typhimurium	4,12	i	1,2	Typhimurium	B	i	1,2	34	1	236382
QLUY920	SAL_IC3822AA_AS	Poultry	Chicken	2009	Shanghai	SAMN15007334	5279825	5083	52.01	67	Typhimurium	4,12	i	1,2	Typhimurium	B	i	-	34	1	236376
QLUY921	SAL_IC3858AA_AS	Poultry	Chicken	2009	Shanghai	SAMN15007335	4917930	4694	52.15	40	Havana	13	f,g	-	Havana	G	f,g	-	588	279	236385
QLUY922	SAL_IC3857AA_AS	Poultry	Chicken	2009	Shanghai	SAMN15007336	4918063	4757	52.16	59	Typhimurium	4,12	i	1,2	Typhimurium	B	i	1,2	19	1	236403
QLUY923	SAL_IC3823AA_AS	Poultry	Chicken	2009	Shanghai	SAMN15007337	4954600	4829	52.12	58	Typhimurium	4,12	i	1,2	Typhimurium	B	i	1,2	19	1	236377
QLUY924	SAL_IC3859AA_AS	Poultry	Chicken	2009	Shanghai	SAMN15007338	5147440	4975	51.87	84	Typhimurium	4,12	i	1,2	Typhimurium	B	i	1,2	34	1	236397
QLUY926	SAL_IC3824AA_AS	Poultry	Chicken	2009	Shanghai	SAMN15007339	4937665	4738	51.91	46	Typhimurium	4,12	i	1,2	Typhimurium	B	i	1,2	19	1	236378
QLUY927	SAL_IC3860AA_AS	Poultry	Chicken	2009	Shanghai	SAMN15007340	4904945	4711	52.17	42	Typhimurium	4,12	i	1,2	Typhimurium	B	i	1,2	19	1	236404
QLUY928	SAL_IC3861AA_AS	Poultry	Chicken	2009	Shanghai	SAMN15007341	4945643	4801	52.14	49	Typhimurium	4,12	i	1,2	Typhimurium	B	i	1,2	19	1	236399
QLUY929	SAL_IC3862AA_AS	Poultry	Chicken	2009	Shanghai	SAMN15007342	4883890	4707	52.14	44	Typhimurium	4,12	i	1,2	Typhimurium	B	i	1,2	19	1	236405
QLUY930	SAL_IC3863AA_AS	Poultry	Chicken	2009	Shanghai	SAMN15007343	5113251	4967	51.94	48	Thompson	6,7,14	k	1,5	Thompson	C1	k	1,5	26	28	236398
QLUY931	SAL_IC3864AA_AS	Poultry	Chicken	2009	Shanghai	SAMN15007344	5123432	4960	51.91	80	I 4,[5],12:i:-	4,12	i	-	Typhimurium	B	i	-	34	1	236376
QLUY932	SAL_IC3865AA_AS	Poultry	Chicken	2009	Shanghai	SAMN15007345	4786548	4598	52.12	35	Typhimurium	4,12	i	1,2	Typhimurium	B	i	1,2	19	1	236400
QLUY933	SAL_IC3867AA_AS	Poultry	Chicken	2009	Shanghai	SAMN15007346	5169879	5018	51.83	68	Typhimurium	4,12	i	1,2	I 4,[5],12:i:-	B	i	-	34	1	236401
QLUY934	SAL_IC3866AA_AS	Poultry	Chicken	2009	Shanghai	SAMN15007347	4955190	4825	52.12	61	Typhimurium	4,12	i	1,2	Typhimurium	B	i	1,2	19	1	236402
QLUZ101	SAL_IC3868AA_AS	Poultry	Chicken	2018	Henan	SAMN15007348	5188109	4990	52.09	19	Stanley	4,12	d	1,2	Stanley	B	d	1,2	29	29	236406
QLUZ102	SAL_IC4024AA_AS	Poultry	Chicken	2018	Henan	SAMN15007349	4816266	4650	52.06	19	Enteritidis	9,12	g,m	-	Enteritidis	D1	g,m	-	11	4	42552
QLUZ103	SAL_IC4025AA_AS	Poultry	Chicken	2018	Henan	SAMN15007350	5126088	4874	52.15	12	Uganda	3,10	l,z13	1,5	Uganda	E1	l,z13	1,5	684	157	42526
